# Supplementary material for: The metabolic repression effect of carbon-ion radiotherapy in synchronous hormone-sensitive oligometastatic prostate cancer
Source: Front Endocrinol (Lausanne). 2023 Nov 13;14:1291653. doi: 10.3389/fendo.2023.1291653 (PMC10680404; doi:10.3389/fendo.2023.1291653)
Supplement: Supplementary file 1 [file Table_1.xlsx]

## Sheet: 60_risk_metabolites
60_risk_metabolites
Tauropine
Succinate
3-Sulfolactate
Glycerol 3-phosphate
Glyceraldehyde 3-phosphate
gamma-Glutamyl-beta-cyanoalanine
D-(+)-Galactose
Sarcosine
Guanidinoacetate
N2,N2-Dimethylguanosine
L-Serine
D-Glucosamine 6-phosphate
2-Hydroxy-3-oxoadipate
Argininosuccinic acid
sn-Glycero-3-phosphoethanolamine
N4-Acetylcytidine
2-Aminomuconate
Glycine
Formylisoglutamine
L-Serine-phosphoethanolamine
L-Glutamine
Parapyruvate
Terephthalate
N-alpha-Acetyl-L-lysine
beta-Citryl-L-glutamate
N-Benzyloxycarbonylglycine
S-Adenosyl-L-homocysteine
N-Acetyl-D-glucosamine 6-phosphate
3-O-Methylgallate
L-Arogenate
2-Methylguanosine
1-methylguanosine
L-Arabitol
L-Sorbose
D-Lyxose
2,4-Dihydroxyhept-2-enedioate
3-Propylmalate
Allantoate
L-2-Amino-3-oxobutanoic acid
L-Mimosine
Citrate
Deacetoxycephalosporin C
Glycolate
D-Glucose 6-sulfate
2'-O-methylcytidine
L-Citrulline
L-Homocitrulline
1-O-Galloyl-beta-D-glucose
2-O-(alpha-D-Mannosyl)-D-glycerate
4-Hydroxy-4-methylglutamate
(R)-2-Methylmalate
N-Acetylneuraminate
3-Aminopentanedioate
1-Deoxy-D-altro-heptulose 7-phosphate
5-Dehydro-D-fructose
Vicianose
3-Hydroxy-5-phosphooxypentane-2,4-dione
gamma-L-Glutamyl-L-cysteine
Methyloxaloacetate
Hippurate

## Sheet: 51_significantly downregulated_
51_significantly downregulated_risk_metabolites
Tauropine	-2.514	0.00071331
Succinate	-2.1003	0.00098978
3-Sulfolactate	-1.7909	0.0010581
Glycerol 3-phosphate	-3.159	0.0014014
Glyceraldehyde 3-phosphate	-3.5638	0.0019457
gamma-Glutamyl-beta-cyanoalanine	-1.2314	0.0020595
D-(+)-Galactose	-1.6727	0.0024838
Sarcosine	-1.2568	0.0025484
Guanidinoacetate	-1.5023	0.0027856
N2,N2-Dimethylguanosine	-1.073	0.0032392
L-Serine	-1.4816	0.0032604
D-Glucosamine 6-phosphate	-1.626	0.0034302
2-Hydroxy-3-oxoadipate	-1.2681	0.0034431
Argininosuccinic acid	-1.597	0.0035002
sn-Glycero-3-phosphoethanolamine	-1.538	0.003701
N4-Acetylcytidine	-0.99758	0.0038543
2-Aminomuconate	-1.3725	0.0039152
Glycine	-1.6383	0.0040652
Formylisoglutamine	-1.5592	0.0041559
L-Serine-phosphoethanolamine	-0.98215	0.0043089
L-Glutamine	-1.3052	0.0059648
Parapyruvate	-1.489	0.006563
Terephthalate	-1.2992	0.0065896
N-alpha-Acetyl-L-lysine	-1.0496	0.0076808
beta-Citryl-L-glutamate	-1.577	0.0082334
N-Benzyloxycarbonylglycine	-1.6065	0.0084145
S-Adenosyl-L-homocysteine	-0.93581	0.0085029
N-Acetyl-D-glucosamine 6-phosphate	-2.7872	0.0088964
3-O-Methylgallate	-1.3461	0.0094324
L-Arogenate	-1.1109	0.0099279
2-Methylguanosine	-1.0381	0.010385
1-methylguanosine	-0.99865	0.011074
L-Arabitol	-1.1164	0.011109
L-Sorbose	-1.417	0.011562
D-Lyxose	-1.0403	0.011648
2,4-Dihydroxyhept-2-enedioate	-1.1422	0.012495
3-Propylmalate	-0.79584	0.014378
Allantoate	-1.0389	0.0149
L-2-Amino-3-oxobutanoic acid	-1.4665	0.019089
L-Mimosine	-0.88177	0.020011
Citrate	-1.3898	0.020107
Deacetoxycephalosporin C	-1.267	0.021049
Glycolate	-1.2719	0.023377
D-Glucose 6-sulfate	-0.68517	0.023551
2'-O-methylcytidine	-0.99915	0.027625
L-Citrulline	-1.2417	0.028823
L-Homocitrulline	-0.74417	0.031372
1-O-Galloyl-beta-D-glucose	-0.78277	0.032926
2-O-(alpha-D-Mannosyl)-D-glycerate	-0.85762	0.036732
4-Hydroxy-4-methylglutamate	-0.92142	0.039931
